# Supplementary material for: Fermentative profile and bacterial community structure of whole-plant triticale silage (Triticosecale Wittmack) with or without the addition of Streptococcus bovis and Lactiplantibacillus plantarum
Source: mSphere. 2025 Jan 28;10(2):e00894-24. doi: 10.1128/msphere.00894-24 (PMC11852913; doi:10.1128/msphere.00894-24)
Supplement: Table S4 — Microbial composition of triticale silage at the phylum level. [file msphere.00894-24-s0006.xls]

## Sheet: Sheet1
S4 Microbial Composition of Triticale Silage at the Phylum Level %
Days	Treatments	Items
		CON	ST	LP	LS	SEM	P-value
7 d	Firmicutes	75.80b	91.43a	89.89a	88.92a	2.35	< 0.001
	Proteobacteria	23.71a	8.28b	9.73b	10.60b	2.31	< 0.001
	Cyanobacteria	0.17	0.11	0.08	0.09	0.05	0.364
	Actinobacteria	0.31	0.15	0.25	0.28	0.1	0.438
	Bacteroidetes	0	0.02	0.04	0.07	0.04	0.344
	Others	0.01b	0.02b	0.01b	0.04a	0.005	< 0.001
30 d	Firmicutes	90.20b	93.69ab	94.96a	92.27ab	1.8	0.09
	Proteobacteria	9.33a	4.65b	4.11b	5.41b	1.16	0.002
	Cyanobacteria	0.31	0.3	0.36	0.17	0.12	0.468
	Actinobacteria	0.13	0.19	0.41	0.51	0.2	0.22
	Bacteroidetes	0.009b	0.08b	0.08b	1.08a	0.24	0.001
	Others	0.01b	0.08b	0.19ab	0.56a	0.18	0.038
