# Supplementary material for: Fermentative profile and bacterial community structure of whole-plant triticale silage (Triticosecale Wittmack) with or without the addition of Streptococcus bovis and Lactiplantibacillus plantarum
Source: mSphere. 2025 Jan 28;10(2):e00894-24. doi: 10.1128/msphere.00894-24 (PMC11852913; doi:10.1128/msphere.00894-24)
Supplement: Table S5 — Microbial composition of triticale silage at the genus level. [file msphere.00894-24-s0007.xls]

## Sheet: Sheet1
S5 Microbial Composition of Triticale Silage at the Genus Level %
Days	Treatments	Items
		CON	ST	LP	LS	SEM	P-value
7 d	Lactobacillus	44.72b	56.96a	51.69ab	53.73a	3.35	0.014
	Weissella	29.22	28.25	34.08	29.94	2.95	0.249
	Rosenbergiella	10.11a	1.08b	4.20b	1.32b	1.81	< 0.001
	Pediococcus	1.02b	3.60a	3.28a	2.87a	0.66	0.006
	Pantoea	1.74a	0.51b	0.81ab	0.69ab	0.48	0.087
	Enterobacter	2.11a	1.04bc	0.82c	1.50bc	0.22	< 0.001
	Klebsiella	1.59a	1.18a	0.62b	1.57a	0.24	0.003
	Aerococcus	0.16	0.28	0.38	0.48	0.2	0.443
	Luteimonas	0.01	0.003	0.003	0.006	0.007	0.77
	Brachybacterium	0.09	0.05	0.1	0.08	0.04	0.554
	Lactococcus	0.25b	0.40a	0.19b	0.43a	0.06	0.001
	Streptococcus	0b	1.32a	0b	0.78a	0.28	< 0.001
	Corynebacterium	0.05	0.02	0.06	0.06	0.03	0.558
	Enterococcus	0.09b	0.20ab	0.07b	0.22a	0.06	0.06
	Bacillus	0	0	0.01	0.01	0.007	0.239
	Others	8.74a	4.99bc	3.61c	6.15b	0.74	< 0.001
30 d	Lactobacillus	59.06b	69.69a	71.89a	69.50a	5.94	0.004
	Weissella	28.41a	20.03b	19.30b	17.20b	4.3	< 0.001
	Rosenbergiella	1.89	1.07	0.81	1.15	0.5	0.2
	Pediococcus	1.44	1.12	1.01	0.94	0.22	0.158
	Pantoea	0.98a	0.11b	0.21b	0.17b	0.25	0.01
	Enterobacter	1.05a	0.50b	0.39b	0.33b	0.12	< 0.001
	Klebsiella	0.97a	0.46b	0.31b	0.37b	0.14	0.001
	Aerococcus	0.10a	0.03b	0.04ab	0.05ab	0.03	0.097
	Luteimonas	0.0038	0	0	0	0.002	0.23
	Brachybacterium	0.03	0.02	0.02	0.01	0.02	0.832
	Lactococcus	0.50a	0.19b	0.16b	0.22b	0.09	0.009
	Streptococcus	0b	0.10a	0.03ab	0.10a	0.03	0.018
	Corynebacterium	0.02	0.02	0.17	0.27	0.16	0.332
	Enterococcus	0.22	0.05	0.06	0.07	0.09	0.242
	Bacillus	0.09b	0.26ab	0.23b	0.53a	0.13	0.029
	Others	5.07	4.6	4.67	7.06	1.35	0.26
